# Supplementary material for: PGRS Domain of Rv0297 of Mycobacterium tuberculosis Functions in A Calcium Dependent Manner
Source: Int J Mol Sci. 2021 Aug 30;22(17):9390. doi: 10.3390/ijms22179390 (PMC8430768; doi:10.3390/ijms22179390)
Supplement: Supplementary file 1 [file ijms-22-09390-s001.zip]

Archive with 1 entries (1 files):
- ijms-1135486-supplementary.pdf
